# Supplementary material for: Existing terminology related to antimicrobial resistance fails to evoke risk perceptions and be remembered
Source: Commun Med (Lond). 2023 Oct 25;3:149. doi: 10.1038/s43856-023-00379-6 (PMC10600229; doi:10.1038/s43856-023-00379-6)
Supplement: Supplementary file 3 — Supplementary data 1 [file 43856_2023_379_MOESM3_ESM.xlsx]

## Sheet: Sheet1
Number of deaths associated with each health risk term used in the survey in 2019, contrasted with the mean risk association ratings from Study 1 and Study 2.
Health Terms	Deaths in 2019	S1 Risk Rating	S2 Risk Rating	Source
Heart disease	17863827	6.04	6.38	World Health Organization- Global Health Estimates 2019 Summary
Cancer	9296641	6.14	6.65	World Health Organization- Global Health Estimates 2019 Summary
Air Pollution	6700000	5.32	5.54	Fuller et al., (2022), The Lancet, Planetary Health, https://doi.org/10.1016/S2542-5196(22)00090-0
High Blood Glucose	6500000	5.25	5.21	IHME, Global Burden of Disease (2019)- https://ourworldindata.org/obesity
Obesity	5020000	5.34	5.59	IHME, Global Burden of Disease (2019)- https://ourworldindata.org/obesity
AMR	4950000	4.34	4.13	Murray et al., (2022) - The Lancet - https://www.thelancet.com/journals/lancet/article/PIIS0140-6736(21)02724-0/fulltext#%20
Antibiotic resistance	4950000	5.22	5.69	Murray et al., (2022) - The Lancet - https://www.thelancet.com/journals/lancet/article/PIIS0140-6736(21)02724-0/fulltext#%21
Antimicrobial resistance	4950000	4.81	4.93	Murray et al., (2022) - The Lancet - https://www.thelancet.com/journals/lancet/article/PIIS0140-6736(21)02724-0/fulltext#%22
Bacterial resistance	4950000	4.91	5.14	Murray et al., (2022) - The Lancet - https://www.thelancet.com/journals/lancet/article/PIIS0140-6736(21)02724-0/fulltext#%23
Drug resistant infections	4950000	5.55	5.88	Murray et al., (2022) - The Lancet - https://www.thelancet.com/journals/lancet/article/PIIS0140-6736(21)02724-0/fulltext#%24
Superbugs	4950000	5.16	5.6	Murray et al., (2022) - The Lancet - https://www.thelancet.com/journals/lancet/article/PIIS0140-6736(21)02724-0/fulltext#%25
High Cholesterol	4400000	5.3	5.33	IHME, Global Burden of Disease (2019)- https://www.healthdata.org/results/gbd_summaries/2019/high-ldl-cholesterol-level-2-risk
Pneumonia	2500000	5.59	5.97	IHME, Global Burden of Disease (2019)- https://ourworldindata.org/pneumonia
Climate Change	1690000	5.21	5.93	Burkart et al., (2021), The Lancet, Planetary Health, https://doi.org/10.1016/S0140-6736(21)01700-1
Alzheimer’s	1639085	5.52	5.89	World Health Organization- Global Health Estimates 2019 Summary
Diarrhoea	1519229	4.53	4.12	World Health Organization- Global Health Estimates 2019 Summary
Diabetes	1496094	5.42	5.63	World Health Organization- Global Health Estimates 2019 Summary
Tuberculosis	1208044	5.6	5.89	World Health Organization- Global Health Estimates 2019 Summary
AIDS	674662	6.01	6.2	World Health Organization- Global Health Estimates 2019 Summary
HIV	674662	5.97	5.98	World Health Organization- Global Health Estimates 2019 Summary
Asthma	455153	5.1	5.2	World Health Organization- Global Health Estimates 2019 Summary
Salmonellosis	420300	4.91	4.92	Ikuta et al., (2022) (GBD 2019 Antmicrobial Resistance collaborators), The Lancet, https://doi.org/10.1016/S0140-6736(22)02185-7
Malaria	410762	5.53	6.04	World Health Organization- Global Health Estimates 2019 Summary
Influenza	389000	5.13	5.1	https://www.ncbi.nlm.nih.gov/pmc/articles/PMC6815659/
Parkinson’s	328645	5.38	5.67	World Health Organization- Global Health Estimates 2019 Summary
Famine	251577	5.62	6.17	IHME, Global Burden of Disease (2019)- https://ourworldindata.org/causes-of-death
Meningitis	233303	5.44	6.28	World Health Organization- Global Health Estimates 2019 Summary
Measles	165756	5.21	5.13	World Health Organization- Global Health Estimates 2019 Summary
Dengue	30020	5.14	5.04	World Health Organization- Global Health Estimates 2019 Summary
Anaemia	21636	5.08	4.87	World Health Organization- Global Health Estimates 2019 Summary
Chicken Pox	14600	4.75	4.47	IHME, Global Burden of Disease (2019)- https://www.healthdata.org/results/gbd_summaries/2019/varicella-and-herpes-zoster-level-3-cause
Schizophrenia	6058	5.31	5.51	World Health Organization- Global Health Estimates 2019 Summary
Ebola	3680	5.83	6.45	IHME, Global Burden of Disease (2019)- https://www.healthdata.org/results/gbd_summaries/2019/ebola-level-3-cause
Gonorrhoea	2409	5.16	5.17	World Health Organization- Global Health Estimates 2019 Summary
Zika	2.88	5.17	5.1	IHME, Global Burden of Disease (2019)- https://www.healthdata.org/results/gbd_summaries/2019/zika-virus-level-3-cause
Depression	0	5.18	5.43	World Health Organization- Global Health Estimates 2019 Summary
SARS	0	5.74	5.77	https://en.wikipedia.org/wiki/SARS
Coronavirus	N/A	6.04	5.94	N/A no data for 2019
COVID-19	N/A	6.01	5.97	N/A no data for 2019
Drought	N/A	5.24	5.62	N/A no annual data found
