# Supplementary material for: Existing terminology related to antimicrobial resistance fails to evoke risk perceptions and be remembered
Source: Commun Med (Lond). 2023 Oct 25;3:149. doi: 10.1038/s43856-023-00379-6 (PMC10600229; doi:10.1038/s43856-023-00379-6)
Supplement: Supplementary file 4 — Supplementary data 2 [file 43856_2023_379_MOESM4_ESM.xlsx]

## Sheet: Source Data_Figure 2
	Study 1	Study 2
Cancer	6.25316	6.64502
Ebola	5.90295	6.45238
Heart Disease	6.1097	6.3842
Meningitis	5.49367	6.28463
AIDS	6.1097	6.19589
Famine	5.64557	6.17316
Malaria	5.59494	6.03571
HIV	6.08439	5.97619
Pneumonia	5.64135	5.97186
COVID-19	6.11392	5.96645
Coronavirus	6.12658	5.94372
Climate Change	5.22785	5.93182
Tuberculosis	5.65401	5.89177
Alzheimers	5.5654	5.88745
Drug Resistant Infections	5.60759	5.88312
SARS	5.81013	5.77489
Antibiotic Resistance	5.28692	5.68831
Parkinsons	5.41772	5.66991
Diabetes	5.48101	5.6342
Drought	5.27004	5.62446
Superbugs	5.21941	5.60281
Obesity	5.38819	5.58658
Air Pollution	5.38397	5.54004
Schizophrenia	5.34177	5.50866
Depression	5.22785	5.42749
High cholesterol	5.36287	5.33117
High blood glucose	5.29114	5.2132
Asthma	5.14768	5.19589
Gonorrhoea	5.21519	5.16667
Bacterial Resistance	4.93249	5.14069
Measles	5.22785	5.12987
Zika	5.19831	5.1039
Influenza	5.16456	5.09957
Dengue	5.18565	5.03896
Antimicrobial Resistance	4.85232	4.9329
Salmonellosis	4.90295	4.91991
Anaemia	5.13924	4.87121
Chicken Pox	4.75105	4.46537
AMR	4.35865	4.13312
Diarrhoea	4.51899	4.11688
