# Supplementary material for: Existing terminology related to antimicrobial resistance fails to evoke risk perceptions and be remembered
Source: Commun Med (Lond). 2023 Oct 25;3:149. doi: 10.1038/s43856-023-00379-6 (PMC10600229; doi:10.1038/s43856-023-00379-6)
Supplement: Supplementary file 5 — Supplementary data 3 [file 43856_2023_379_MOESM5_ESM.xlsx]

## Sheet: Source Data_Figure 3
	Study 1	Study 2
Diarrhoea	0.864979	0.969697
AIDS	0.835443	0.967532
HIV	0.907173	0.965368
SARS	0.85654	0.959957
Coronavirus	0.894515	0.95671
Cancer	0.886076	0.954545
COVID-19	0.915612	0.954545
Ebola	0.890295	0.940476
Alzheimers	0.835443	0.935065
Obesity	0.827004	0.930736
Climate Change	0.839662	0.928571
Asthma	0.864979	0.926407
Depression	0.831224	0.926407
Zika	0.780591	0.920996
Gonorrhoea	0.763713	0.917749
Diabetes	0.873418	0.916667
Parkinsons	0.776371	0.911255
Antibiotic Resistance	0.877637	0.910173
Chicken Pox	0.869198	0.905844
Schizophrenia	0.759494	0.90368
Drought	0.818565	0.897186
Bacterial Resistance	0.877637	0.88961
Influenza	0.869198	0.88961
Measles	0.772152	0.882035
Pneumonia	0.85654	0.87987
Superbugs	0.818565	0.878788
Dengue	0.864979	0.872294
High blood glucose	0.814346	0.862554
Malaria	0.85654	0.859307
High cholesterol	0.822785	0.849567
Heart Disease	0.881857	0.845238
Meningitis	0.763713	0.83658
Antimicrobial Resistance	0.818565	0.832251
Air Pollution	0.835443	0.832251
Famine	0.805907	0.825758
Drug Resistant Infections	0.797468	0.822511
Salmonellosis	0.767932	0.814935
AMR	0.767932	0.809524
Anaemia	0.835443	0.782468
Tuberculosis	0.793249	0.781385
