# Supplementary material for: Existing terminology related to antimicrobial resistance fails to evoke risk perceptions and be remembered
Source: Commun Med (Lond). 2023 Oct 25;3:149. doi: 10.1038/s43856-023-00379-6 (PMC10600229; doi:10.1038/s43856-023-00379-6)
Supplement: Supplementary file 6 — Supplementary data 4 [file 43856_2023_379_MOESM6_ESM.xlsx]

## Sheet: Sheet1
Correlation matrix for Pearson’s correlation for all predictor variables and dependent variables pertaining to the AMR-related health term “Drug-resistant infections”. The tables show all r values for Study 1 in the top right-hand triangle (white background) and for Study 2 in the bottom left-hand triangle (grey background). Results significant at levels of p<.05 and <.01 (two tailed) are asteris…
	Risk association	Memorability	Concreteness	Familiarity	Fluency	Pronounceability	Age	Sex	Race	Education	Work industry	First language	Antibiotics taken	Doctor visited	Vocabulary
Risk association	1 1	0.115	0.085	.235**	.236**	.315**	0.118	-0.031	-0.052	-.146*	-0.069	0.061	-0.102	-0.076	.306**
Memorability		1 1	-.146*	0.013	0.057	.206**	0.008	.197**	-0.042	-.132*	-0.036	-0.041	-0.117	0.013	.237**
	.070*
Concreteness			1 1	.282**	.270**	0.041	-0.065	-0.083	0.01	0.004	0.013	-0.065	0.123	-0.019	-.219**
	.101**	-0.003
Familiarity				1 1	.574**	.170**	-0.012	.146*	-0.045	-0.043	-0.072	0.068	-0.004	0.033	-0.014
	.276**	0.044	.213**
Fluency					1 1	.499**	0.008	0.062	-0.103	-.155*	-0.047	0.097	-0.068	-0.029	.129*
	.290**	.069*	.193**	.500**
Pronounceability	.262**	.106**	.120**	.320**	.632**	1 1	0.03	0.125	-.165*	-.246**	-0.125	-0.049	-0.108	0.066	.354**
Age							1 1	-0.025	.198**	-.134*	0.019	0.073	.135*	-0.04	0.009
	.168**	0.015	-0.038	.175**	.136**	.157**
Sex								1 1	-0.051	-0.064	0.023	-0.066	0.001	0.082	0.127
	-0.005	0.019	-0.063	-0.019	0.023	0.048	0.02
Race									1 1	-0.044	-0.006	0.098	-0.078	-0.007	-0.096
	-.075*	0.004	-0.017	-0.035	0.01	-0.014	-.185**	0.004
Education										1 1	0.04	-0.042	.189**	0.125	-.208**
	-.078*	-0.031	-0.058	-.139**	0.024	0.017	0.004	0.051	-.130**
Work industry											1 1	-0.093	-0.014	-0.075	-0.006
	-0.009	-0.005	-0.038	-.080*	-0.006	-0.036	-0.028	-.086**	-0.052	0.021
First Language												1 1	0.092	-0.088	-0.079
	-.123**	0.012	0.055	-.092**	-.123**	-.130**	-.223**	0.055	.199**	-.076*	0.006
Antibiotics taken													1 1	.430**	-.198**
	.101**	0.041	0.024	0.021	.071*	.121**	.104**	-0.027	-0.044	-0.034	0.017	0.012
Doctor visited														1 1	0.023
	0	-0.022	-.115**	-0.021	-0.044	-0.015	.096**	-.125**	-0.034	-0.005	.098**	-0.011	.249**
Vocabulary															1 1
	.235**	0.058	.078*	.259**	.227**	.273**	.268**	-0.047	-.137**	-.245**	0.031	-.155**	.162**	.091**
