# Supplementary material for: Existing terminology related to antimicrobial resistance fails to evoke risk perceptions and be remembered
Source: Commun Med (Lond). 2023 Oct 25;3:149. doi: 10.1038/s43856-023-00379-6 (PMC10600229; doi:10.1038/s43856-023-00379-6)
Supplement: Supplementary file 7 — Supplementary data 5 [file 43856_2023_379_MOESM7_ESM.xlsx]

## Sheet: Sheet1
Correlation matrix for Pearson’s correlation for all predictor variables and dependent variables pertaining to the AMR-related health term “Antibiotic resistance”. The tables show all r values for Study 1 in the top right-hand triangle (white background) and for Study 2 in the bottom left-hand triangle (grey background). Results significant at levels of p<.05 and <.01 (two tailed) are asterisked …
	Risk association	Memorability	Concreteness	Familiarity	Fluency	Pronounceability	Age	Sex	Race	Education	Work industry	First language	Antibiotics taken	Doctor visited	Vocabulary
Risk association	1 1	-0.052	-0.025	.248**	.129**	0.121	0.002	-0.03	-0.006	-0.014	-0.023	-0.007	-.187**	-0.099	.132*
Memorability		1 1	-0.052	0.107	0.107	.200**	-0.054	0.037	-0.074	-0.072	-0.079	-0.071	-0.092	0.049	.251**
	.106*
Concreteness			1 1	.212**	.174**	0.02	-0.079	-.177**	0.05	0.054	-0.059	-0.011	0.053	-0.063	-.263**
	0.044	0.024
Familiarity				1 1	.597**	.389**	-0.03	0.057	-.189**	0.081	-0.058	-0.016	-0.002	0.03	.154*
	.284**	.143**	.153**
Fluency					1 1	.575**	-0.043	0.111	-.144*	-0.091	-0.11	-0.001	-0.026	0.024	.222**
	.269**	.067*	.133**	.542**
Pronounceability						1 1	0.022	0.114	-.133*	-.174**	-.196**	-0.034	-.152*	0.056	.384**
	.215**	.079*	.097**	.383**	.672**
Age							1 1	-0.025	.198**	-.134*	0.019	0.073	.135*	-0.04	0.009
	.165**	0.059	-0.049	.165**	.174**	.156**
Sex								1 1	-0.051	-0.064	0.023	-0.066	0.001	0.082	0.127
	0.053	0.013	-0.03	0.005	0.043	0.061	0.02
Race									1 1	-0.044	-0.006	0.098	-0.078	-0.007	-0.096
	-.097**	-0.038	0.01	-0.045	-0.05	-.070*	-.185**	0.004
Education										1 1	0.04	-0.042	.189**	0.125	-.208**
	-.074*	-0.037	-0.009	-.068*	-0.018	-0.001	0.004	0.051	-.130**
Work industry											1 1	-0.093	-0.014	-0.075	-0.006
	-0.021	-0.022	-.069*	-0.047	-0.013	-0.015	-0.028	-.086**	-0.052	0.021
First Language												1 1	0.092	-0.088	-0.079
	-.090**	0.027	0.058	-.095**	-0.062	-.135**	-.223**	0.055	.199**	-.076*	0.006
Antibiotics taken													1 1	.430**	-.198**
	.078*	-0.026	-0.03	0.054	.079*	.084*	.104**	-0.027	-0.044	-0.034	0.017	0.012
Doctor visited														1 1	0.023
	0.012	0.065	-.068*	0.015	0.036	0.017	.096**	-.125**	-0.034	-0.005	.098**	-0.011	.249**
Vocabulary															1 1
	.196*	0.051	-0.002	.258**	.220**	.233**	.268**	-0.047	-.137**	-.245**	0.031	-.155**	.162**	.091**
